# Supplementary material for: Climate Change and Its Health Impact in South Africa: A Scoping Review Protocol
Source: Int J Environ Res Public Health. 2025 Jul 21;22(7):1155. doi: 10.3390/ijerph22071155 (PMC12294215; doi:10.3390/ijerph22071155)
Supplement: Supplementary file 1 [file ijerph-22-01155-s001.zip]

Archive with 1 entries (1 files):
- ijerph-3640836-supplementary.pdf
